# Supplementary material for: The Ypk1 protein kinase signaling pathway is rewired and not essential for viability in Candida albicans
Source: PLoS Genet. 2023 Aug 10;19(8):e1010890. doi: 10.1371/journal.pgen.1010890 (PMC10443862; doi:10.1371/journal.pgen.1010890)
Supplement: S1 Table — (XLSX) [file pgen.1010890.s004.xlsx]

## Sheet: Table S1
Table S1. C. albicans strains used in this study
Strain a	Parent	Description/genotype b	Reference
SC5314		Wild-type reference strain	[1]
ypk1∆ mutants and complemented strains
SCYPK1M2A	SC5314	ypk1-1Δ::FRT/YPK1-2	[2]
SCYPK1M2B	SC5314	YPK1-1/ypk1-2Δ::FRT	[2]
SCYPK1M3A	SCYPK1M2A	ypk1-1Δ::FRT/YPK1-2 ADH1/adh1::FRT-YPK1-HygB-FRT	This study
SCYPK1M3B	SCYPK1M2B	YPK1-1/ypk1-2Δ::FRT ADH1/adh1::FRT-YPK1-HygB-FRT	This study
SCYPK1M4A	SCYPK1M3A	ypk1-1Δ::FRT/ypk1-2Δ::SAT1-FLIP ADH1/adh1::FRT-YPK1-HygB-FRT	This study
SCYPK1M4B	SCYPK1M3B	ypk1-1Δ::SAT1-FLIP/ypk1-2Δ::FRT ADH1/adh1::FRT-YPK1-HygB-FRT	This study
SCYPK1M5A	SCYPK1M4A	ypk1-1Δ::FRT/ypk1-2Δ::FRT ADH1/adh1::FRT	This study
SCYPK1M5B	SCYPK1M4B	ypk1-1Δ::FRT/ypk1-2Δ::FRT ADH1/adh1::FRT	This study
SCYPK1M6A	SCYPK1M4A	ypk1-1Δ::FRT/ypk1-2Δ::FRT ADH1/adh1::FRT-YPK1-HygB-FRT	This study
SCYPK1M6B	SCYPK1M4B	ypk1-1Δ::FRT/ypk1-2Δ::FRT ADH1/adh1::FRT-YPK1-HygB-FRT	This study
SCYPK1M7A	SCYPK1M6A	ypk1-1Δ::FRT/ypk1-2Δ::FRT ADH1/adh1::FRT-YPK1-HygB-FRT sap2‑1::PSAP2-1-ecaFLP-caSAT1/SAP2‑2	This study
SCYPK1M7B	SCYPK1M6B	ypk1-1Δ::FRT/ypk1-2Δ::FRT ADH1/adh1::FRT-YPK1-HygB-FRT sap2‑1::PSAP2-1-ecaFLP-caSAT1/SAP2‑2	This study
SCYPK1M8A	SCYPK1M7A	ypk1-1Δ::FRT/ypk1-2Δ::FRT ADH1/adh1::FRT sap2‑1::PSAP2-1-ecaFLP-caSAT1/SAP2‑2	This study
SCYPK1M8B	SCYPK1M7B	ypk1-1Δ::FRT/ypk1-2Δ::FRT ADH1/adh1::FRT sap2‑1::PSAP2-1-ecaFLP-caSAT1/SAP2‑2	This study
SCYPK1M21A	SCYPK1M2A	ypk1-1Δ::FRT/ypk1-2Δ::SAT1-FLIP	This study
SCYPK1M21B	SCYPK1M2B	ypk1-1Δ::SAT1-FLIP/ypk1-2Δ::FRT	This study
SCYPK1M22A	SCYPK1M21A	ypk1-1Δ::FRT/ypk1-2Δ::FRT	This study
SCYPK1M22B	SCYPK1M21B	ypk1-1Δ::FRT/ypk1-2Δ::FRT	This study
SCYPK1MK1A	SCYPK1M22A	YPK1-SAT1-FLIP/ypk1-2Δ::FRT	This study
SCYPK1MK1B	SCYPK1M22B	ypk1-1Δ::FRT/YPK1-SAT1-FLIP	This study
SCYPK1MK2A	SCYPK1MK1A	YPK1-FRT/ypk1-2Δ::FRT	This study
SCYPK1MK2B	SCYPK1MK1B	ypk1-1Δ::FRT/YPK1-FRT	This study
Strains containing 3xHA-tagged YPK1 alleles
SCYPK1H1A	SCYPK1M2A	ypk1-1Δ::FRT/YPK1-3xHA-SAT1-FLIP	This study
SCYPK1H1B	SCYPK1M2B	YPK1-3xHA-SAT1-FLIP/ypk1-2Δ::FRT	This study
SCYPK1H2A	SCYPK1H1A	ypk1-1Δ::FRT/YPK1-3xHA-FRT	This study
SCYPK1H2B	SCYPK1H1B	YPK1-3xHA-FRT/ypk1-2Δ::FRT	This study
SCYPK1T548AH1A	SCYPK1M2A	ypk1-1Δ::FRT/YPK1T548A-3xHA-SAT1-FLIP	This study
SCYPK1T548AH1B	SCYPK1M2B	YPK1T548A-3xHA-SAT1-FLIP/ypk1-2Δ::FRT	This study
SCYPK1T548AH2A	SCYPK1T548AH1A	ypk1-1Δ::FRT/YPK1T548A-3xHA-FRT	This study
SCYPK1T548AH2B	SCYPK1T548AH1B	YPK1T548A-3xHA-FRT/ypk1-2Δ::FRT	This study
SCYPK1S687AH1A	SCYPK1M2A	ypk1-1Δ::FRT/YPK1S687A-3xHA-SAT1-FLIP	This study
SCYPK1S687AH1B	SCYPK1M2B	YPK1S687A-3xHA-SAT1-FLIP/ypk1-2Δ::FRT	This study
SCYPK1S687AH2A	SCYPK1S687AH1A	ypk1-1Δ::FRT/YPK1S687A-3xHA-FRT	This study
SCYPK1S687AH2B	SCYPK1S687AH1B	YPK1S687A-3xHA-FRT/ypk1-2Δ::FRT	This study
SCYPK1T705AH1A	SCYPK1M2A	ypk1-1Δ::FRT/YPK1T705A-3xHA-SAT1-FLIP	This study
SCYPK1T705AH1B	SCYPK1M2B	YPK1T705A-3xHA-SAT1-FLIP/ypk1-2Δ::FRT	This study
SCYPK1T705AH2A	SCYPK1T705AH1A	ypk1-1Δ::FRT/YPK1T705A-3xHA-FRT	This study
SCYPK1T705AH2B	SCYPK1T705AH1B	YPK1T705A-3xHA-FRT/ypk1-2Δ::FRT	This study
fpk1∆ mutants
SC223M4A	SC5314	fpk1-1Δ::FRT/fpk1-2Δ::FRT	[3]
SC223M4B	SC5314	fpk1-1Δ::FRT/fpk1-2Δ::FRT	[3]
Strains containing a 3xHA-tagged FPK1
SC223H1A	SC5314	FPK1-3xHA-SAT1-FLIP/FPK1-2	This study
SC223H1B	SC5314	FPK1-3xHA-SAT1-FLIP/FPK1-2	This study
SC223H2A	SC223H1A	FPK1-3xHA-FRT/FPK1-2	This study
SC223H2B	SC223H1B	FPK1-3xHA-FRT/FPK1-2	This study
SC223MH1A	SC223M4A	FPK1-3xHA-SAT1-FLIP/fpk1-2Δ::FRT	This study
SC223MH1B	SC223M4B	FPK1-3xHA-SAT1-FLIP/fpk1-2Δ::FRT	This study
SC223MH2A	SC223MH1A	FPK1-3xHA-FRT/fpk1-2Δ::FRT	This study
SC223MH2B	SC223MH1B	FPK1-3xHA-FRT/fpk1-2Δ::FRT	This study
SCYPK1M2FPK1H1A	SCYPK1M2A	ypk1-1Δ::FRT/YPK1-2 FPK1-3xHA-SAT1-FLIP/FPK1-2	This study
SCYPK1M2FPK1H1B	SCYPK1M2B	YPK1-1/ypk1-2Δ::FRT FPK1-3xHA-SAT1-FLIP/FPK1-2	This study
SCYPK1M2FPK1H2A	SCYPK1M2FPK1H1A	ypk1-1Δ::FRT/YPK1-2 FPK1-3xHA-FRT/FPK1-2	This study
SCYPK1M2FPK1H2B	SCYPK1M2FPK1H1B	YPK1-1/ypk1-2Δ::FRT FPK1-3xHA-FRT/FPK1-2	This study
SCYPK1M3FPK1H2A	SCYPK1M2FPK1H2A	ypk1-1Δ::FRT/ypk1-2Δ::SAT1-FLIP FPK1-3xHA-FRT/FPK1-2	This study
SCYPK1M3FPK1H2B	SCYPK1M2FPK1H2B	ypk1-1Δ::SAT1-FLIP/ypk1-2Δ::FRT FPK1-3xHA-FRT/FPK1-2	This study
SCYPK1M4FPK1H2A	SCYPK1M3FPK1H2A	ypk1-1Δ::FRT/ypk1-2Δ::FRT FPK1-3xHA-FRT/FPK1-2	This study
SCYPK1M4FPK1H2B	SCYPK1M3FPK1H2B	ypk1-1Δ::FRT/ypk1-2Δ::FRT FPK1-3xHA-FRT/FPK1-2	This study
Strains containing a 3xMyc-tagged YPK1
SCYPK1Myc31A	SC5314	YPK1-3xMyc-SAT1-FLIP/YPK1-2	This study
SCYPK1Myc31B	SC5314	YPK1-1/YPK1-3xMyc-SAT1-FLIP	This study
SCYPK1Myc32A	SCYPK1Myc31A	YPK1-3xMyc-FRT/YPK1-2	This study
SCYPK1Myc32B	SCYPK1Myc31B	YPK1-1/YPK1-3xMyc-FRT	This study
SCΔfpk1YPK1Myc31A	SC223M4A	fpk1-1Δ::FRT/fpk1-2Δ::FRT YPK1-1/YPK1-3xMyc-SAT1-FLIP	This study
SCΔfpk1YPK1Myc31B	SC223M4B	fpk1-1Δ::FRT/fpk1-2Δ::FRT YPK1-3xMyc-SAT1-FLIP/YPK1-2	This study
SCΔfpk1YPK1Myc32A	SCΔfpk1YPK1Myc31A	fpk1-1Δ::FRT/fpk1-2Δ::FRT YPK1-1/YPK1-3xMyc-FRT	This study
SCΔfpk1YPK1Myc32B	SCΔfpk1YPK1Myc31B	fpk1-1Δ::FRT/fpk1-2Δ::FRT YPK1-3xMyc-FRT/YPK1-2	This study
fpk1∆ ypk1∆ double mutants
SC∆fpk1YPK1M1A	SC223M4A	fpk1-1Δ::FRT/fpk1-2Δ::FRT YPK1-1/ypk1-2Δ::SAT1-FLIP	This study
SC∆fpk1YPK1M1B	SC223M4B	fpk1-1Δ::FRT/fpk1-2Δ::FRT ypk1-1Δ::SAT1-FLIP/YPK1-2	This study
SC∆fpk1YPK1M2A	SC∆fpk1YPK1M1A	fpk1-1Δ::FRT/fpk1-2Δ::FRT YPK1-1/ypk1-2Δ::FRT	This study
SC∆fpk1YPK1M2B	SC∆fpk1YPK1M1B	fpk1-1Δ::FRT/fpk1-2Δ::FRT ypk1-1Δ::FRT/YPK1-2	This study
SC∆fpk1YPK1M3A	SC∆fpk1YPK1M2A	fpk1-1Δ::FRT/fpk1-2Δ::FRT ypk1-1Δ::SAT1-FLIP/ypk1-2Δ::FRT	This study
SC∆fpk1YPK1M3B	SC∆fpk1YPK1M2B	fpk1-1Δ::FRT/fpk1-2Δ::FRT ypk1-1Δ::FRT/ypk1-2Δ::SAT1-FLIP	This study
pkh1∆ mutants and complemented strains
SCPKH1M4A	SC5314	pkh1-1Δ::FRT/pkh1-2Δ::FRT	[2]
SCPKH1M4B	SC5314	pkh1-1Δ::FRT/pkh1-2Δ::FRT	[2]
SCPKH1MK1A	SCPKH1M4A	PKH1-SAT1-FLIP/pkh1-2Δ::FRT	This study
SCPKH1MK1B	SCPKH1M4B	pkh1-1Δ::FRT/PKH1-SAT1-FLIP	This study
SCPKH1MK2A	SCPKH1MK1A	PKH1-FRT/pkh1-2Δ::FRT	This study
SCPKH1MK2B	SCPKH1MK1B	pkh1-1Δ::FRT/PKH1-FRT	This study
Strains containing a 3xHA-tagged PKH1
SCPKH1H31A	SC5314	PKH1-3xHA-SAT1-FLIP/PKH1-2	This study
SCPKH1H31B	SC5314	PKH1-1/PKH1-3xHA-SAT1-FLIP	This study
SCPKH1H32A	SCPKH1H31A	PKH1-3xHA-FRT/PKH1-2	This study
SCPKH1H32B	SCPKH1H31B	PKH1-1/PKH1-3xHA-FRT	This study
SCPKH1M4H11A	SCPKH1M4A	PKH1-3xHA-SAT1-FLIP/pkh1-2Δ::FRT	This study
SCPKH1M4H11B	SCPKH1M4B	pkh1-1Δ::FRT/PKH1-3xHA-SAT1-FLIP	This study
SCPKH1M4H12A	SCPKH1M4H11A	PKH1-3xHA-FRT/pkh1-2Δ::FRT	This study
SCPKH1M4H12B	SCPKH1M4H11B	pkh1-1Δ::FRT/PKH1-3xHA-FRT	This study
pkh3∆ mutants
SCPKH3M4A	SC5314	pkh3-1Δ::FRT/pkh3-2Δ::FRT	[2]
SCPKH3M4B	SC5314	pkh3-1Δ::FRT/pkh3-2Δ::FRT	[2]
pkh1∆ pkh3∆ double mutants and complemented strains
SC∆pkh1PKH3M1A	SCPKH1M4A	pkh1-1Δ::FRT/pkh1-2Δ::FRT PKH3-1/pkh3-2Δ::SAT1-FLIP	This study
SC∆pkh1PKH3M1B	SCPKH1M4B	pkh1-1Δ::FRT/pkh1-2Δ::FRT pkh3-1Δ::SAT1-FLIP/PKH3-2	This study
SC∆pkh1PKH3M2A	SC∆pkh1PKH3M1A	pkh1-1Δ::FRT/pkh1-2Δ::FRT PKH3-1/pkh3-2Δ::FRT	This study
SC∆pkh1PKH3M2B	SC∆pkh1PKH3M1B	pkh1-1Δ::FRT/pkh1-2Δ::FRT pkh3-1Δ::FRT/PKH3-2	This study
SC∆pkh1PKH3M3A	SC∆pkh1PKH3M2A	pkh1-1Δ::FRT/pkh1-2Δ::FRT pkh3-1Δ::SAT1-FLIP/pkh3-2Δ::FRT	This study
SC∆pkh1PKH3M3B	SC∆pkh1PKH3M2B	pkh1-1Δ::FRT/pkh1-2Δ::FRT pkh3-1Δ::FRT/pkh3-2Δ::SAT1-FLIP	This study
SC∆pkh1PKH3M4A	SC∆pkh1PKH3M3A	pkh1-1Δ::FRT/pkh1-2Δ::FRT pkh3-1Δ::FRT/pkh3-2Δ::FRT	This study
SC∆pkh1PKH3M4B	SC∆pkh1PKH3M3B	pkh1-1Δ::FRT/pkh1-2Δ::FRT pkh3-1Δ::FRT/pkh3-2Δ::FRT	This study
SCΔpkh1Δpkh3PKH1MK1A	SCΔpkh1PKH3M4A	PKH1-SAT1-FLIP/pkh1-2Δ::FRT pkh3-1Δ::FRT/pkh3-2Δ::FRT	This study
SCΔpkh1Δpkh3PKH3MK1B	SCΔpkh1PKH3M4B	pkh1-1Δ::FRT/pkh1-2Δ::FRT pkh3Δ::FRT/PKH3-SAT1-FLIP	This study
SCΔpkh1Δpkh3PKH1MK2A	SCΔpkh1Δpkh3PKH1MK1A	PKH1-FRT/pkh1-2Δ::FRT pkh3-1Δ::FRT/pkh3-2Δ::FRT	This study
SCΔpkh1Δpkh3PKH3MK2B	SCΔpkh1Δpkh3PKH3MK1B	pkh1-1Δ::FRT/pkh1-2Δ::FRT pkh3Δ::FRT/PKH3-FRT	This study
SC∆pkh3PKH1M1A	SCPKH3M4A	PKH1-1/pkh1-2Δ::SAT1-FLIP pkh3-1Δ::FRT/pkh3-2Δ::FRT	This study
SC∆pkh3PKH1M1B	SCPKH3M4B	pkh1-1Δ::SAT1-FLIP/PKH1-2 pkh3-1Δ::FRT/pkh3-2Δ::FRT	This study
SC∆pkh3PKH1M2A	SC∆pkh3PKH1M1A	PKH1-1/pkh1-2Δ::FRT pkh3-1Δ::FRT/pkh3-2Δ::FRT	This study
SC∆pkh3PKH1M2B	SC∆pkh3PKH1M1B	pkh1-1Δ::FRT/PKH1-2 pkh3-1Δ::FRT/pkh3-2Δ::FRT	This study
SC∆pkh3PKH1M3A	SC∆pkh3PKH1M2A	pkh1-1Δ::SAT1-FLIP/pkh1-2Δ::FRT pkh3-1Δ::FRT/pkh3-2Δ::FRT	This study
SC∆pkh3PKH1M3B	SC∆pkh3PKH1M2B	pkh1-1Δ::FRT/pkh1-2Δ::SAT1-FLIP pkh3-1Δ::FRT/pkh3-2Δ::FRT	This study
SC∆pkh3PKH1M4A	SC∆pkh3PKH1M3A	pkh1-1Δ::FRT/pkh1-2Δ::FRT pkh3-1Δ::FRT/pkh3-2Δ::FRT	This study
SC∆pkh3PKH1M4B	SC∆pkh3PKH1M3B	pkh1-1Δ::FRT/pkh1-2Δ::FRT pkh3-1Δ::FRT/pkh3-2Δ::FRT	This study
SCΔpkh3Δpkh1PKH1MK1A	SCΔpkh3PKH1M4A	PKH1-SAT1-FLIP/pkh1-2Δ::FRT pkh3-1Δ::FRT/pkh3-2Δ::FRT	This study
SCΔpkh3Δpkh1PKH1MK1B	SCΔpkh3PKH1M4A	pkh1-1Δ::FRT/pkh1-2Δ::FRT pkh3Δ::FRT/PKH3-SAT1-FLIP	This study
SCΔpkh3Δpkh1PKH1MK2A	SCΔpkh3Δpkh1PKH1MK1A	PKH1-FRT/pkh1-2Δ::FRT pkh3-1Δ::FRT/pkh3-2Δ::FRT	This study
SCΔpkh3Δpkh1PKH1MK2B	SCΔpkh3Δpkh1PKH1MK1B	pkh1-1Δ::FRT/pkh1-2Δ::FRT pkh3Δ::FRT/PKH3-FRT	This study
pkc1∆ mutants
SCPKC1M4A	SC5314	pkc1Δ::FRT/pkc1Δ::FRT	[2]
SCPKC1M4B	SC5314	pkc1Δ::FRT/pkc1Δ::FRT	[2]
sch9∆ mutants
SCSCH9M4A	SC5314	sch9Δ::FRT/sch9Δ::FRT	[2]
SCSCH9M4B	SC5314	sch9Δ::FRT/sch9Δ::FRT	[2]
a Strains that were used for phenotypic analyses are highlighted in blue; the other strains are intermediates in their construction.
b SAT1-FLIP denotes the SAT1 flipper cassette; FRT is the FLP recombination target sequence, one copy of which remains in the genome after recycling of the SAT1 flipper cassette; caSAT1 is the Candida-adapted SAT1 gene, HygB the hygromycin resistance marker, and ecaFLP the enhanced Candida-adapted FLP gene. The YPK1, SAP2, FPK1, PKH1, and PKH3 alleles in strain SC5314 were distinguished by SpeI, …
References
[1] Gillum AM, Tsay EYH, Kirsch DR. 1984. Isolation of the Candida albicans gene for orotidine-5'-phosphate decarboxylase by complementation of S. cerevisiae ura3 and Escherichia coli pyrF mutations. Mol Gen Genet 198:179-182.
[2] Ramírez-Zavala B, Krüger I, Dunker C, Jacobsen ID, Morschhäuser J. 2022. The protein kinase Ire1 has a Hac1-independent essential role in iron uptake and virulence of Candida albicans. PLoS Pathog 18:e1010283.
[3] Ramírez-Zavala B, Mottola A, Haubenreißer J, Schneider S, Allert S, Brunke S, Ohlsen K, Hube B, Morschhäuser J. 2017. The Snf1-activating kinase Sak1 is a key regulator of metabolic adaptation and in vivo fitness of Candida albicans. Mol Microbiol 104:989-1007.
