# Supplementary material for: The Ypk1 protein kinase signaling pathway is rewired and not essential for viability in Candida albicans
Source: PLoS Genet. 2023 Aug 10;19(8):e1010890. doi: 10.1371/journal.pgen.1010890 (PMC10443862; doi:10.1371/journal.pgen.1010890)
Supplement: S2 Table — (XLSX) [file pgen.1010890.s005.xlsx]

## Sheet: Table S2
Table S2. Oligonucleotide primers used in this study.
Primer	Sequence (5'-3') a
ACT19	ATATACCGCGGACATTTTATGATGGAATGAATGGG
HA-KasI	GAAGCCATTAGGCGCCTACCCATACG
PKH1.01	AGAAGAGCTCAGCAAGTGCAAAAAAAAA
PKH1.11	ATAGCCGCGGACAACACAATACAATTTTGTTAG
PKH1.12	TATAGGCGCCTTTTTTCCTAGTACTTCTAG
PKH1.15	CTAGGAAAACTCGAGATTATAAAGAAGTTTTTCATATAAA
PKH1.16	ATAGGGGCCCACAACACAATACAATTTTGTTAG
PKH3.05	TATGACCCGCGGAATGCTGAAGAAATG
PKH3.06	TCACGAGCTCGGTACCGATACGCCAATCCTGTTTG
YPK1ex3-1	CTATGGCGCCAATTGGGTACAATGCTGTATC
YPK1ex3-2	CAAGGTCGACAACAGGGATACTCTAGACC
YPK1.01	ATACGAGCTCCCCCAATTCAATAAGCATT
YPK1.05	AACCCCGCGGAGATCAACTGTATCAAC
YPK1.08	TGGAGAGCTCACGGTTCTATATTGCAG
YPK1.09	CTTCGGATCCTAAAACATTGTCACCATTGTATG
YPK1.10	CTTCGGCGCCTAAAACATTGTCACCATTGTATG
YPK1.11	AAGTTTGAGCTCAAATTGAAATTTGGTACTTCATC
YPK1T548A-F	GATAAGACTAACGCATTCTGTGGAACTCC
YPK1T548A-R	ACAGAATGCGTTAGTCTTATCGTCGTTAC
YPK1S687A-F	CCTCAGGATGCAGTTGTCGATGACTTTTTG
YPK1S687A-R	AGTCATCGACAACTGCATCCTGAGGTTTTTCA
YPK1T705A-F	GGTGGGTGGGCATACAATGGTGACAATG
YPK1T705A-R	CACCATTGTATGCCCACCCACCAAACTG
223.05	TGTCGAGCTCGGTACCCTTAACTTTGCTTGCAATTTCTT
223.06	CACTTGGATCCCCTTTTCAAAAAACTTTTTTGACG
a Introduced restriction sites are underlined; nucleotide substitutions resulting in amino acid exchanges are highlighted in red.
